# Supplementary material for: Alternate conformational trajectories in ribosome translocation
Source: PLoS Comput Biol. 2024 Aug 14;20(8):e1012319. doi: 10.1371/journal.pcbi.1012319 (PMC11346969; doi:10.1371/journal.pcbi.1012319)
Supplement: S1 Table — The activity of hinge 1 and hinge 2 libraries across rounds of RISE (Ribosome synthesis and evolution) was quantified by sfGFP production in iSAT (in vitro synthesis and translation). Standard deviations were obtained from three independent experiments. (XLSX) [file pcbi.1012319.s022.xlsx]

## Sheet: Sheet1
		Library	sfGFP Fluorescence (RFU)	Standard
				Deviation
		Hinge 1	3678.01	21.3
		Hinge 1 Round 1	9719.56	192.88
		Hinge 1 Round 2	10128	183.32
		Hinge 1 Round 3	10619.9	269.6
		Hinge 2	4594.06	113.08
		Hinge 2 Round 1	9157.07	102.26
		Hinge 2 Round 2	9336.21	352.27
		Hinge 2 Round 3	9491.09	289.58
