# Supplementary material for: Alternate conformational trajectories in ribosome translocation
Source: PLoS Comput Biol. 2024 Aug 14;20(8):e1012319. doi: 10.1371/journal.pcbi.1012319 (PMC11346969; doi:10.1371/journal.pcbi.1012319)
Supplement: S2 Table — Top genotypes by enrichment (reads in final pool relative to reads in initial library) for hinge libraries after three rounds of RISE. Mutations relative to wild type are shown in red. (XLSX) [file pcbi.1012319.s023.xlsx]

## Sheet: Sheet1
		Hinge 1 Library Selection			Hinge 2 Library Selection
		Name	Genotype	Enrichment	Name	Genotype	Enrichment
		H1_1	GGGCCCTGTA	1554.84	WT	CGTCAGCT	2210.15
		WT	GGGCCTTGTA	617.262	H2_1	CGCCAGCT	1636.17
		H1_2	GGGCCTTGCA	309.748	H2_2	CGTCAGCC	420.549
		H1_3	GGACCTTGTA	267.657	H2_3	CGTCGGCT	96.1873
		H1_4	AGGCCTTGTA	215.359	H2_4	CATCAGCT	27.7469
		H1_5	GAGCCTTGTA	182.548	H2_5	CGTCCGCT	14.0456
		H1_6	GGGACTTGTA	46.9295	H2_6	TGTCAGCT	13.7167
		H1_7	GGGCCTGGTA	42.2896	H2_7	CGTCAGTT	11.8496
		H1_8	GGGCTTTGTA	38.9753	H2_8	CGTCAGCG	10.1873
		H1_9	GGGCCTTATA	38.2595	H2_9	CGTCAACT	10.0683
		H1_10	GGGTCTTGTA	19.1894	H2_10	CGTTAGCT	9.83716
		H1_11	GGGCCTTGGA	18.1355	H2_11	CGGCAGCT	4.34398
