# Supplementary material for: Alternate conformational trajectories in ribosome translocation
Source: PLoS Comput Biol. 2024 Aug 14;20(8):e1012319. doi: 10.1371/journal.pcbi.1012319 (PMC11346969; doi:10.1371/journal.pcbi.1012319)
Supplement: S3 Table — Variant activities in vivo were classified based on their iSAT, iT and cell doubling rates. The variants showing growth rates within error of the wild type were grouped under ‘No defect’. Variants with defects in growth, iSAT and iT rates were considered to have a translation defect, as iT reactions are initiated after ribosomes have been assembled beforehand. Variants displaying defects in growth and iSAT rates but with iT within error of the wild type were considered to have a ribosome biogenesis defect. Finally, two variants display iSAT rates slightly below wild type, but no growth or iT rate defects, and have been classified as undetermined. (XLSX) [file pcbi.1012319.s024.xlsx]

## Sheet: Sheet1
			Translation Defect	Ribosome Biogenesis	Undetermined
		No defect		Defect
		H2_1	H2_2	H2_7	H2_8
		H2_6	H2_5	H1_1	H1_4
		H2_9		H1_3
		H2_10		H1_6
		H1_2		H1_7
		H1_5		H1_8
