# Supplementary material for: Alternate conformational trajectories in ribosome translocation
Source: PLoS Comput Biol. 2024 Aug 14;20(8):e1012319. doi: 10.1371/journal.pcbi.1012319 (PMC11346969; doi:10.1371/journal.pcbi.1012319)
Supplement: S4 Table — The average times across simulated trajectories for the transitions PRE to 10° head domain swivel, PRE to INT2, PRE to INT3, and INT3 to POST, calculated as number of frames to achieve each destination state. tru is one reduced time unit. SD, standard deviation from 10 simulated trajectories per variant. (XLSX) [file pcbi.1012319.s025.xlsx]

## Sheet: Sheet1
		Variant				SD	PRE to INT3 (tru)	SD		SD
			PRE to	SD	PRE to				INT3 to POST (tru)
			10° (tru)		INT2 (tru)
		WT	140.3	51.3	679.4	215.7	915.6	161	272	87.9
		H1_1	158.2	66.3	531.8	208.4	571.1	201.4	812.7	433
		H1_2	159.5	44.4	491.2	78.3	531.8	300.1	498	357.2
		H1_3	118.5	38.3	417.6	84.3	494.7	159.7	411.7	476.1
		H1_4	99.4	22.5	394.4	41.2	391.6	69.5	532.8	360.7
		H1_5	145.4	58.1	500.6	149.9	497.1	190.6	392.1	216.9
		H1_6	140	41	497	113	536	147.5	578.2	520.9
		H1_7	141.2	43.6	447.2	94.9	471.2	100.8	345.1	235.6
		H1_8	144.3	35.6	472.6	96.8	567.3	163.6	423.3	313
		H1_9	120.6	30.5	436.8	82.7	496.7	159.1	343.4	284.3
		H1_10	136.5	58.3	525.4	127.5	503.2	147.7	515.9	460.4
		H2_1	130	20.9	423.6	56.3	521.8	106.5	567.8	308.6
		H2_2	119.3	29.2	442	44	534.4	300.1	498	357.2
		H2_3	125.9	33.3	440.4	79.7	464.5	73.2	417.4	158.6
		H2_4	97.5	23.1	375.6	68.9	476.4	101	564.9	360.1
		H2_5	151.3	48.6	464.4	93.5	625.1	159.2	690.5	230.3
		H2_6	143.3	26.2	505.6	86.6	584.3	210.6	506.1	332.3
		H2_7	128.2	22.9	461.4	99.1	544.2	157.6	493.6	378.8
		H2_8	112.2	40.8	421.6	135	459.3	100.7	582.4	358.8
		H2_9	127.8	44.7	426	84.2	526.2	156	526.3	408.6
		H2_10	156.5	42.3	525.4	116.9	615.6	188.7	545.3	419.9
